# Supplementary material for: Earth’s magnetic field remained weak for 40 million years after the Cambrian radiation
Source: Sci Adv. 2026 Jul 23;12(30):eaeg2325. doi: 10.1126/sciadv.aeg2325 (PMC13394383; doi:10.1126/sciadv.aeg2325)
Supplement: Supplementary file 2 — Tables S1 to S11 [file sciadv.aeg2325_tables_s1_to_s11.zip]

Archive with 11 entries (11 files):
- Supplementary_Table_S1.xlsx
- Supplementary_Table_S2.xlsx
- Supplementary_Table_S3.xlsx
- Supplementary_Table_S4.xlsx
- Supplementary_Table_S5.xlsx
- Supplementary_Table_S6.xlsx
- Supplementary_Table_S7.xlsx
- Supplementary_Table_S8.xlsx
- Supplementary_Table_S9.xlsx
- Supplementary_Table_S10.xlsx
- Supplementary_Table_S11.xlsx
