# Supplementary material for: Earth’s magnetic field remained weak for 40 million years after the Cambrian radiation
Source: Sci Adv. 2026 Jul 23;12(30):eaeg2325. doi: 10.1126/sciadv.aeg2325 (PMC13394383; doi:10.1126/sciadv.aeg2325)
Supplement: Supplementary file 2 — Tables S1 to S11 [file sciadv.aeg2325_tables_s1_to_s11.zip › Supplementary_Table_S1.xlsx]

## Sheet: New
		Criteria: Age 300 - 3000 Ma, QPI > 3, Published > 2015*							Origin trending		Direction noise		Arai slope uncertainty/ scatter		Fraction of remanence		n	Linearity	quality	qap	Alteration			Cumulative alteration
	Ref	First author	YOP	PINT ref	Journal	DOI	Rock type	~Age (Ma)	a	DANG (⁰)	MADA (⁰)	MADF (⁰)	b	R2	FRAC (%)	f (%)		|k'|	q	Gapmax	DRAT	δCK	SCAT	CDRAT	DRATS	δpal	Notes
		MC-CRIT.C1b			For reference only				10		10		0.1		45			0.48			10				-
		CCRIT							10		5		0.1		78			0.164			-				-
	1	Lloyd	2025	-	JGR: Solid Earth	10.1029/2024JB030314	Lamprophyre dykes	300	16.2		12	12	0.1		30		4	0.35			10			10			one result had a = 16.2
	2	Thallner	2021	761	Earth and Planetary Science Letters	10.1016/j.epsl.2021.117025	Basalt	590	15		15		0.1		25		4	0.48			15			15			Using Class B set. Class A uses DRAT ≤ 10%; CDRAT ≤ 10%; |k′| ≤ 0.27
	3	Lloyd	2021	762	Geochemistry, Geophysics, Geosystems	10.1029/2021GC009990	Dolerite	755,1030	15		10		0.11		35		4	0.25			12			15
	4	Lloyd	2022	779	Earth and Planetary Science Letters	10.1016/j.epsl.2022.117757	Basaltic dyke	531	15		10		0.1		15		4	0.26				12			13
	5	Lloyd	2024	-	Earth and Planetary Sceince Letters	10.1016/j.epsl.2024.119110	Alkaline trachybasalts	1600	15		15		0.1		30		4	0.35			10			13
	6	Thallner	2021	764	JGR: Solid Earth	10.1029/2021JB022292	Ankaramite	550	10		15		0.1		25		4	0.48			15			15			Relaxed B set
	7	Thallner	2022	780	Earth and Planetary Science Letters	10.1016/j.epsl.2022.117757	Basalt	560-580	15		15		0.1		25		4	0.27			15			15
	8	Hawkins	2021	757	JGR: Solid Earth	10.1029/2019JB018631	Basalt	332	15		15		0.1		35		4	0.48			15			15
	9	Veselovskiy	2024	-	Physics of Solid Earth	10.1134/S1069351324700538	Gabbro Dyke	2680	15		15		0.1		35		4		3		10			11			a & MAD not specified. Assigned relaxed values (15) due to very low values demonstrated (~1)
	10	Zhang	2022	777	PNAS	10.1073/pnas.2202875119	SCP-anorthosite xenolith	1091	5		10		0.15		60		4						TRUE				Anorthosite
	11	Hawkins	2019	737	Earth and Planetary Science Letters	10.1016/j.epsl.2018.10.035	Basalt	364	15		15		0.1		25		4	0.48			15			15
	12	Shcherbakova	2017	740	Geophys. J. Int.	doi: 10.1093/gji/ggx085	Rhyolite/Basalt	398	15		15		0.1		25		4	0.5			15			16
	13	Shcherbakova	2020	750	Geophysical Journal International	10.1093/gji/ggz566	Basalt	560	15		15		0.1		25		4	0.5			15			16			pTRM tails < 10 not iused here
	14	Lloyd	2021	759	Geophys. J. Int.	10.1093/gji/ggab090	Dolerite	723	15		10		0.1		25		4	0.48			15			20
	15	Bristol	2025	-	Geophys. J. Int.	10.1093/gji/ggaf038	Dyke	740	15		10		0.1		25		4	0.48			15			20			Relaxed B set
	16	Selkin	2008	656	Geochem., Geophys., Geosyst,	10.1029/2008GC001950	Pluton, Stillwater	2744	5		10		0.15		30		4				10
	17	di Chiara	2017	722	Geochem., Geophys., Geosyst,	10.1002/2017GC007175	Dolerite	1782	15		15		0.15			35	5					9				18
	18	Sprain	2018	733	Geophys. J. Int.	10.1093/gji/ggy074	Tholeiitic basalt	1100		5	20		0.15		60		4			0.6			TRUE
	19	Muxworthy	2013	690	Geochemistry, Geophysics, Geosystems	10.1002/ggge.20142	Gabbro	2784	15		15		0.15		30		4				7			10			Thellier Tool Class B
	20	Smirnov	2015	697	Earth and Planetary Sceince Letters	10.1016/j.epsl.2015.02.012	Diabase	2410			10				50		5		5		10						pTRM Checks only started after 510oC (pTRM Tails <10 not used here)
	21	Kulakov	2013	687	Studia Geophysica et Geodaetica	10.1007/s11200-013-0606-3	Lake Shore Traps	1087			10				40		4		5		10						pTRM checks only performed after 425oC
	22	Miki	2020	749	Journal of Geodynamics	10.1016/j.jog.2020.101752	Dolerite	1818	15		10		0.15		30		4					5
	23	de Chiara	2023	-	Stud. Geophys. Geod.	10.1007/s11200-022-0647-6	Mafic dyke	1420	15		15		0.15			35	4				10	18
	24	Huang	2024	-	Nature Communications	10.1038/s43247-024-01360-4	SCP-Plagioclaise	590/2054		10	10			0.9			4				17.7						Highest accepted DRAT = 17.7
	25	Bono	2019	736	Nature Geoscience	10.1038/s41561-018-0288-0	SCP	565		10	23.9			0.801			3				11.9						Highest accepted DRAT = 11.9, MAD = 23.9. Lowest accepted R2 = 0.801; lowest accepted N=3
	26	Zhou	2022	778	Nature Communications	10.1038/s41467-022-31677-7	SCP-Anorthosite	532		15	15			0.88			3				17.8						Highest accepted DRAT = 17.8; lowest accepted R2 = 0.88; lowest accepted N = 3
	27	Zhou	2024	-	Earth and Planetary Sceince Letters	10.1016/j.epsl.2024.118758	SCP-Plagioclaise	544		15	15			0.9			4				11.8						DRAT incorrectly reported; highest reported = 11.8. Highest calculated = 31.1. Highest CDRAT = 47.6
	28	SCOPE							15		15	15	0.15		25		4	0.48			15			16			Outer-quartile derived
