# Supplementary material for: Earth’s magnetic field remained weak for 40 million years after the Cambrian radiation
Source: Sci Adv. 2026 Jul 23;12(30):eaeg2325. doi: 10.1126/sciadv.aeg2325 (PMC13394383; doi:10.1126/sciadv.aeg2325)
Supplement: Supplementary file 2 — Tables S1 to S11 [file sciadv.aeg2325_tables_s1_to_s11.zip › Supplementary_Table_S3.xlsx]

## Sheet: Paleointensity.interpretation.e
Locality	site	specimen	method	B_anc	Blab	stepMin	stepMax	n	b_slope	b_sigma	f	FRAC	b	g	GAP_MAX	q	k_prime	MAD_free	MAD_anc	a	DANG	g	n_ptrm_check	DRAT	CDRAT
				(mT)	(mT)	(°C, W.s)	(°C, W.s)											(°)	(°)	(°)	(°)	(°)		(°)	(°)
Bourinot	5	5H1-1A	thermalthellier	0.4	3	450	677	10	-0.129	0.01	0.52	0.402	0.076	0.707	0.227	4.8	-0.144	7.57	4.2	9.92	11.1	2.8	5	10.1	11.2
Bourinot	5	5H1-2B	thermalthellier	0.4	3	300	600	9	-0.119	0.01	0.415	0.328	0.087	0.71	0.271	3.4	0.115	14.18	2.43	8.75	8.9	1.7	4	4.6	4.1
Bourinot	5	5H2-2B	thermalthellier	0.4	3	400	600	8	-0.148	0.015	0.36	0.325	0.098	0.814	0.206	3	0.495	13.37	2.08	5.49	5.6	0.9	4	8	9.8
Bourinot	5	5H3-1A	thermalthellier	0.7	3	400	670	11	-0.248	0.016	0.341	0.415	0.063	0.85	0.188	4.6	-0.017	14.96	2.68	6.35	6.5	4	6	4.9	5.7
Bourinot	5	5H3-1B	thermalthellier	0.8	3	300	650	11	-0.267	0.015	0.283	0.324	0.054	0.856	0.202	4.4	0.246	11.67	1.67	6.1	6.2	2.5	5	5.8	11.6
Bourinot	5	5H4-1B	thermalthellier	0.7	3	400	600	8	-0.23	0.021	0.31	0.303	0.092	0.822	0.25	2.8	0.428	13.95	2.5	11.42	11.6	2.5	4	10.8	12.8
Bourinot	5	5H5-1A	thermalthellier	0.7	3	490	620	6	-0.229	0.032	0.371	0.276	0.139	0.677	0.325	1.8	-0.258	13.71	2.85	6.24	6.4	1.5	4	4.7	1.3
Bourinot	7	7-1A	thermalthellier	1.7	3	450	620	6	-0.562	0.053	0.509	0.408	0.095	0.748	0.424	4	-0.166	2.91	1.44	3.89	4.2	2.3	3	6.2	9.9
Bourinot	7	7-1B	thermalthellier	2.5	3	0	620	10	-0.836	0.086	0.947	0.869	0.103	0.825	0.439	7.6	0.436	14.76	8.62	10.79	13.4	0.7	4	11.7	11.8
Bourinot	7	7-1BTM	thermalthellier	1.3	3	300	600	9	-0.426	0.033	0.558	0.431	0.077	0.83	0.302	6	-0.105	4.44	1.48	2.56	2.8	0.5	4	7.7	9.5
Bourinot	7	7-3A	thermalthellier	1.4	3	0	620	8	-0.478	0.045	0.683	0.714	0.094	0.786	0.316	5.7	0.087	13.38	6.84	14.7	16.4	2.1	3	5.3	13.4
Bourinot	7	7-3B	thermalthellier	1.7	3	300	580	7	-0.564	0.034	0.56	0.405	0.061	0.697	0.513	6.4	-0.29	9.15	2.66	5.89	6.2	0.3	3	5.5	12.8
Bourinot	8	8-5A	thermalthellier	0.5	3	300	620	10	-0.173	0.011	0.862	0.607	0.062	0.744	0.301	10.4	-0.195	5.75	3.65	2.86	4.1	1.4	5	4.4	6.2
Bourinot	8	8-6TP	thermalthellier	1.3	3	300	520	5	-0.442	0.033	0.643	0.44*	0.074	0.714	0.371	6.2	0.12	8.16	2.99	4.52	5	5.9	2	6.4	1.5
Bourinot	8	8-9B	thermalthellier	0.8	15	300	665	12	-0.052	0.003	0.91	0.657	0.053	0.766	0.292	13.1	0.056	13	11.31	5.65	12	5.4	6	5.4	9.6
Itabaiana	1	1-2B	thermalthellier	12.8	10	450	560	5	-1.279	0.131	0.397	0.375	0.103	0.668	0.463	2.6	0.243	4.7	2.26	11.13	11.5	4.5	4	5.7	9.2
Itabaiana	1	1-5A	thermalthellier	11	10	0	560	5	-1.102	0.089	0.566	0.564	0.081	0.705	0.358	4.9	0.219	5.76	3.02	9.89	10.6	4.3	2	2.5	1.6
Itabaiana	1	1-6A	thermalthellier	5.5	10	530	575	6	-0.555	0.046	0.987	0.714	0.083	0.636	0.472	7.6	0.37	4.38	2.2	1.66	2.1	3	5	6.8	4.4
Itabaiana	1	1-7A	thermalthellier	8.9	10	400	560	4	-0.889	0.102	0.674	0.633	0.114	0.606	0.451	3.6	-0.041	4.73	2.08	3.23	3.7	4.4	2	3.3	2.4
Itabaiana	1	1-8B-1	microwavethellier	8.6	10	161.4	476.25	9	-0.859	0.04	0.572	0.575	0.047	0.659	0.427	8	0.278	6.7	1.69	2.06	2.2	0.8	7	1.8	5.5
Itabaiana	1	1-8B-4	microwavethellier	6.9	10	0	421.32	7	-0.687	0.046	0.53	0.546	0.067	0.694	0.389	5.5	0.275	8.29	2.1	5.23	5.5	1.7	3	8.4	6.9
Itabaiana	2	2-1B	thermalthellier	10	10	400	565	5	-1.003	0.115	0.514	0.503	0.115	0.699	0.294	3.1	0.438	6.51	1.66	1.69	1.8	5	2	9.3	6.3
Itabaiana	2	2-1C-4	microwavethellier	11.1	10	137.56	300.4	5	-1.113	0.095	0.744	0.592	0.085	0.68	0.42	6	-0.19	8.96	4.78	7.28	8.6	2	2	3.2	0.9
Itabaiana	2	2-3C	thermalthellier	11.7	10	400	575	9	-1.171	0.043	0.914	0.871	0.036	0.808	0.239	20.3	0.141	3.16	1.36	0.72	0.9	2.2	5	12.8	15.1
Itabaiana	2	2-4C	thermalthellier	13.1	10	0	565	6	-1.31	0.13	0.578	0.589	0.099	0.726	0.279	4.2	0.345	5.87	1.53	1.28	1.4	0.5	2	3.7	1.2
Itabaiana	2	2-5D	thermalthellier	10.7	10	400	565	5	-1.072	0.128	0.57	0.549	0.12	0.688	0.314	3.3	0.383	3.18	0.95	1.17	1.3	3.6	2	6.6	3.4
Itabaiana	2	2-6A	thermalthellier	5.9	10	500	565	5	-0.59	0.045	0.693	0.544	0.076	0.663	0.43	6	0.397	5.25	2.06	2.2	2.5	4.3	4	4.2	1.5
Itabaiana	2	2-6B-1	microwavethellier	10.6	10	133.91	328.35	7	-1.064	0.035	0.675	0.638	0.033	0.717	0.396	14.7	0.174	3.23	1.52	3.12	3.5	0.7	4	8.8	8
Itabaiana	2	2-6B-3	microwavethellier	16.2	10	291.67	425.27	7	-1.62	0.095	0.478	0.458	0.059	0.345	0.769	2.8	-0.003	2.65	0.47	0.54	0.6	1.3	5	1.1	3
Itabaiana	2	2-6B-5	microwavethellier	10.2	10	318.63	449.03	8	-1.018	0.02	0.556	0.45	0.019	0.782	0.268	22.5	0.131	2.92	0.96	2.08	2.2	4.6	6	8.3	1.6
Itabaiana	2	2-7A-2	microwavethellier	14.4	10	414.01	582.51	7	-1.438	0.055	0.607	0.582	0.038	0.764	0.27	12.1	0.159	5.02	1.82	3	3.3	2.5	6	12.3	14
Itabaiana	2	2-7A-3	microwavethellier	12.2	10	446.69	569.14	13	-1.217	0.07	0.626	0.384	0.058	0.845	0.18	9.1	0.218	7.08	2.67	0.3	0.3	2.6	13	12.7	9
Itabaiana	2	2-7B	thermalthellier	9.9	10	400	565	5	-0.995	0.108	0.647	0.597	0.109	0.728	0.274	4.3	0.405	3.49	1.12	0.93	1	4.2	2	5.5	7.6
Itabaiana	7	7-1B	thermalthellier	8	10	400	565	7	-0.795	0.033	0.855	0.833	0.042	0.707	0.382	14.5	0.059	3.01	1.4	1.25	1.5	4.7	4	13.5	14.9
Itabaiana	7	7-1C-1	microwavethellier	10.2	10	244.22	375.89	5	-1.025	0.064	0.673	0.544	0.062	0.685	0.489	7.4	0.304	2.65	2.31	5.1	5.9	2.3	3	8.2	7.5
Itabaiana	7	7-1C-2	microwavethellier	10.9	10	134.74	299.5	7	-1.086	0.027	0.339	0.342	0.025	0.698	0.343	9.4	0.047	6.92	0.94	1.58	1.6	2	3	2.3	2.3
Itabaiana	7	7-1C-3	microwavethellier	10.8	10	134.32	338.91	9	-1.081	0.023	0.492	0.446	0.022	0.764	0.288	17.3	0.156	3.64	0.96	2.95	3.1	2.4	4	14	13.6
Itabaiana	7	7-3B	thermalthellier	6.3	10	0	565	6	-0.635	0.055	0.865	0.831	0.086	0.728	0.277	7.3	0.473	5.09	2.19	1.46	1.8	3.3	2	5.8	5
Itabaiana	7	7-4B-1	microwavethellier	12.1	10	181.95	436.52	6	-1.208	0.099	0.296	0.296	0.082	0.619	0.466	2.2	0.35	8.81	1.46	8.42	8.5	4.9	3	0.3	0.2
Itabaiana	7	7-4B-2	microwavethellier	11	10	392.59	505.76	7	-1.096	0.039	0.401	0.387	0.036	0.745	0.31	8.4	0.184	6.28	1.15	1.74	1.8	0.7	6	2.2	7.4
Itabaiana	7	7-4B-4	microwavethellier	12.8	10	339.63	456.73	7	-1.276	0.065	0.614	0.582	0.051	0.668	0.538	8.1	-0.146	2	0.9	1.94	2.1	2	5	1.6	1.8
Itabaiana	7	7-4C	thermalthellier	7.5	10	300	565	8	-0.749	0.027	0.865	0.8	0.036	0.746	0.331	18	0.127	2.59	1.2	1.51	1.8	2	4	14.5	12.9
Itabaiana	7	7-5C	thermalthellier	8.6	10	400	560	4	-0.856	0.073	0.478	0.46	0.086	0.529	0.53	2.9	0.349	4.59	1.12	1.8	1.9	4.1	2	12.3	12.3
Itabaiana	7	7-6B-1	microwavethellier	13.9	10	381.12	552.63	12	-1.385	0.019	0.542	0.492	0.014	0.838	0.236	32.5	0.042	1.63	0.59	1.81	1.9	2.8	8	9.7	13.9
Itabaiana	7	7-6B-2	microwavethellier	13.5	10	346.04	519.58	7	-1.351	0.032	0.35	0.326	0.023	0.732	0.336	10.9	0.126	4.13	0.91	4.77	4.9	1.3	5	5.6	4.8
Itabaiana	7	7-7A	thermalthellier	9.6	10	400	565	5	-0.965	0.06	0.597	0.536	0.063	0.702	0.366	6.7	0.331	3.6	1.32	2.32	2.6	0.7	2	5.7	4.8
Itabaiana	8	8-1A	thermalthellier	11.5	10	500	570	6	-1.148	0.046	0.899	0.747	0.04	0.761	0.267	17.1	0.104	2.33	1.3	0.94	1.3	4.3	5	9.2	12
Itabaiana	8	8-2A-1	microwavethellier	14.7	10	178.92	425.44	11	-1.465	0.034	0.596	0.54	0.023	0.72	0.398	18.5	0.238	1.3	0.65	2.13	2.3	5.6	7	8.4	8.8
Itabaiana	8	8-2A-2	microwavethellier	15.3	10	177.84	408.45	6	-1.526	0.096	0.457	0.431	0.063	0.593	0.509	4.3	0.282	1.49	0.66	2.86	3	1	3	0.2	0.3
Itabaiana	8	8-2B	thermalthellier	10.5	10	500	575	6	-1.055	0.035	0.803	0.768	0.033	0.766	0.31	18.4	0.049	2.24	0.92	0.36	0.4	1.2	3	10.7	14
Itabaiana	8	8-3A-3	microwavethellier	12.9	10	202.53	277.87	5	-1.29	0.076	0.441	0.392	0.059	0.659	0.412	4.9	0.188	2.95	0.79	2.56	2.7	0.8	4	6.9	5.8
Itabaiana	8	8-3A-4	microwavethellier	13.2	10	225.75	305.96	8	-1.32	0.045	0.556	0.522	0.034	0.842	0.234	13.8	0.124	2.07	0.54	0.41	0.4	0.6	6	8.6	14
Itabaiana	8	8-3A-5	microwavethellier	13.3	10	140.34	244.67	5	-1.331	0.043	0.516	0.499	0.032	0.673	0.432	10.7	0.018	1.82	0.46	0.8	0.8	3	3	8.2	7.3
Itabaiana	8	8-4A	thermalthellier	9.8	10	500	565	4	-0.985	0.071	0.293	0.249	0.072	0.653	0.412	2.7	0.166	4.44	0.81	4.36	4.4	3.7	2	5.7	0.2
