# Supplementary material for: Earth’s magnetic field remained weak for 40 million years after the Cambrian radiation
Source: Sci Adv. 2026 Jul 23;12(30):eaeg2325. doi: 10.1126/sciadv.aeg2325 (PMC13394383; doi:10.1126/sciadv.aeg2325)
Supplement: Supplementary file 2 — Tables S1 to S11 [file sciadv.aeg2325_tables_s1_to_s11.zip › Supplementary_Table_S4.xlsx]

## Sheet: Sheet1
	site	specimen	type	method	B_anc	B_ani	Blab	stepMin	stepMax	n	f	FRAC	b	MAD_free	MAD_anc	a	DANG	f_resid	r2n	r2t	slopeT	slopeA1	slopeA2	k_prime_n	k_prime_a1	k_prime_t
					(mT)	(mT)	(mT)	(mT)	(mT)							(∘)	(∘)
	1	1-7A	Dyke	shaw	5.5	5.5	10	25	100	11	0.899	0.917	0.025	7.29	1.29	9.07	9.2	0.003	0.994	0.997	1.184	0.375	0.909	0.134	0.151	0.025
	1	1-10B	Gneiss	shaw	5.8	6.38	10	5	100	15	0.537	0.81	0.049	11.06	9.57	5.38	169.2	0.055	0.969	0.993	1.038	1.088	0.878	0.112	0.088	0.087
	1	1-5B	Dyke	shaw	5.3	5.3	10	35	100	9	0.584	0.676	0.012	4.08	7.35	8.48	14.1	0	0.999	0.996	1.046	1.049	0.958	0.005	0.249	0.019
	2	2-8B	Gneiss	shaw	21.4	16.6492	10	15	60	9	0.577	0.817	0.03	5.03	1.27	2.51	177.4	0.181	0.994	0.995	0.898	0.222	0.631	0.186	0.162	0.121
	2	2-8A	Gneiss	shaw	16.9	12.9792	10	35	80	7	0.52	0.648	0.123	4.49	1.57	3.17	176.6	0.027	0.925	0.997	0.852	0.146	0.639	0.148	0.088	0.015
	2	2-2B	Dyke	shaw	10.7	10.7	10	35	90	8	0.454	0.41	0.04	1.8	4.03	4.05	172.3	0.044	0.99	0.995	1.021	0.568	0.892	0.193	0.381	0.071
	2	2-5B	Dyke	shaw	12	12	10	30	80	8	0.595	0.582	0.041	1.16	1.44	1.06	177.7	0.075	0.99	0.995	0.905	0.764	1.002	0.196	0.282	0.132
	2	2-9A	Gneiss	shaw	24.3	19.0755	10	15	100	13	1.077	0.957	0.055	7.91	3.82	3.06	176.2	0.084	0.968	0.998	0.954	0.14	0.595	0.011	0.129	0.028
	7	7-1D	Dyke	shaw	13.3	13.3	10	30	100	10	0.63	0.688	0.026	1.53	1.3	0.57	178.7	0.042	0.995	0.993	1.019	0.531	0.878	0.167	0.249	0.01
	7	7-8A	Dyke	shaw	14.3	14.3	10	30	100	10	0.618	0.615	0.022	1.72	1.47	0.78	178.4	0.012	0.996	0.997	0.894	0.532	0.923	0.096	0.313	0.066
	7	7-5B	Dyke	shaw	13.1	13.1	10	40	100	8	0.356	0.365	0.039	1.69	1.93	1.31	177.1	0.028	0.991	0.993	1.045	0.521	0.777	0.056	0.372	0.162
	8	8-3B	Dyke	shaw	12.2	12.2	10	30	50	5	0.548	0.693	0.028	1.31	0.99	1.35	178.2	0.173	0.998	0.997	1.166	0.861	0.755	0.021	0.375	0.14
		2-8btm	REJECTED - No Anisotropy measurement - End piece - Not two directions as expected from baked host
		2-9tp	REJECTED - No Anisotropy measurement - End piece - not origin trending
		8-9B	REJECTED - No Anisotropy measurement
		8-9C	REJECTED - No Anisotropy measurement
