# Supplementary material for: Earth’s magnetic field remained weak for 40 million years after the Cambrian radiation
Source: Sci Adv. 2026 Jul 23;12(30):eaeg2325. doi: 10.1126/sciadv.aeg2325 (PMC13394383; doi:10.1126/sciadv.aeg2325)
Supplement: Supplementary file 2 — Tables S1 to S11 [file sciadv.aeg2325_tables_s1_to_s11.zip › Supplementary_Table_S5.xlsx]

## Sheet: Sheet1
	Specimen	Method	Tmin	Tmax	AbsTmax	Blab	Banc	RSE	y_int
			(◦C)	(◦C)	(◦C)	(mT)	(mT)
	IT1-4D	Triaxe	380.6	568.6	569.647	10	7.9426	0.0118	2.1272e-08
	IT1-8A	Triaxe	380.6	568.6	569.617	10	9.3084	0.0084	2.0887e-08
	IT2-3B-1	Triaxe	310	580	580	10	12.2275	0.0055	2.0122e-08
	IT7-2A-1	Triaxe	280.6	568.6	569.6	10	14.1373	0.0068	-1.5788e-09
	IT7-7B-1	Triaxe	300.6	568.6	569.718	10	14.2494	0.088	1.0553e-08
	IT8-3C-1	Triaxe	260	460	569.624	10	12.31	0.0194	-4.2011e-08
	IT2-6D-1	Wilson	300	580	580	10	12.2013	0.0041	-
	IT8-3C-2	Wilson	300	580	580	10	11.2402	0.0023	-
	IT2-7E-1	Wilson	300	580	580	10	9.449	0.0035	-
