# Supplementary material for: Earth’s magnetic field remained weak for 40 million years after the Cambrian radiation
Source: Sci Adv. 2026 Jul 23;12(30):eaeg2325. doi: 10.1126/sciadv.aeg2325 (PMC13394383; doi:10.1126/sciadv.aeg2325)
Supplement: Supplementary file 2 — Tables S1 to S11 [file sciadv.aeg2325_tables_s1_to_s11.zip › Supplementary_Table_S7.xlsx]

## Sheet: Supplementary Table 7
	Code	AGE	STAT	TRM	ALT	MD	ACN	TECH	LITH	MAG	DIR	QPI total
	BV5	1	0	0	1	1	1	0	0	1	0	5
	BV7	1	0	0	1	1	1	0	0	1	1	6
	BV8	1	0	0	1	1	1	0	0	1	0	5
	IT1	1	0	1	1	1	1	1	1	1	1	9
	IT2	1	1	1	1	1	1	1	1	1	1	10
	IT7	1	1	1	1	1	1	1	0	1	1	9
	IT8	1	1	1	1	1	1	1	0	1	1	9
