# Supplementary material for: Earth’s magnetic field remained weak for 40 million years after the Cambrian radiation
Source: Sci Adv. 2026 Jul 23;12(30):eaeg2325. doi: 10.1126/sciadv.aeg2325 (PMC13394383; doi:10.1126/sciadv.aeg2325)
Supplement: Supplementary file 2 — Tables S1 to S11 [file sciadv.aeg2325_tables_s1_to_s11.zip › Supplementary_Table_S8.xlsx]

## Sheet: Sheet1
	Reported values											Recalculated values
	Specimen	TMIN	TMAX	n	MAD	Dang	R2	BLAB	BANC	FRAC	DRATreported	DRATrecalc	k'	CDRAT	g	MTMIN (Am2)	Note
	QS3-plag5	475	580	6	7.5	1.7	0.983	15	10.7	0.078	6.4	31.1	0.065	47.6	157.5	2.3712e-12	TRM is decreasing in Arai plot
	QS3-plag6	500	560	4	2.4	1.3	0.906	30	7	0.319	4.5	5.3	-0.23	-1.8	21.4	9.98e-13
	QS3-plag7	500	580	5	6.3	4.1	0.979	15	8.2	0.159	9.8	16.7	0.05422	-3.6	125	1.602e-12	TRM is decreasing in Arai plot
	QS3-plag9	475	580	6	3.6	1.8	0.995	15	9.8	0.302	11.8	13.7	0.182378	35.9	156.5	1.393e-12
	QS3-plag10	475	560	5	11.9	11.7	0.942	15	13.9	0.126	9.7	7	0.453	-10.2	125.9	2.44118e-12
