# Supplementary material for: Earth’s magnetic field remained weak for 40 million years after the Cambrian radiation
Source: Sci Adv. 2026 Jul 23;12(30):eaeg2325. doi: 10.1126/sciadv.aeg2325 (PMC13394383; doi:10.1126/sciadv.aeg2325)
Supplement: Supplementary file 2 — Tables S1 to S11 [file sciadv.aeg2325_tables_s1_to_s11.zip › Supplementary_Table_S9.xlsx]

## Sheet: Sheet1
	Specimen	BLAB	TMIN	TMAX	n	FRAC	b		k'*	q*	DRAT*	CDRAT*	g	ATEMP	ACORR	BANC*	BANCANI	BANCCRC	Inc	VDM
		(mT)	(∘C)	(∘C)						(°)	(°)	(°)	(∘)	(∘C)		(mT)	(mT)	(mT)	(°)	(x1022Am2)
	gc2-1-15	30	383	420	4	0.66	0.134		-0.23	61	9.1	15.4	13.7	400	1.3	15.6	20.28	13.52	-14.9	3.40683
	gc2-1-17	30	314	400	6	0.78	0.099		-0.402	61.1	6	8.8	15.9		-	21.8	21.8	14.5333	-14.9	3.66218
	gc2-1-18	15	383	440	5	0.57	0.14		0.05	94.5	7.9	0.2	7.1		-	24.4	24.4	16.2667	-14.9	4.09895
	gc2-1-29	30	366	420	4	0.52	0.082		-0.367	125.6	17.8	5.7	8.4		-	20.9	21	14	-14.9	3.52779
	gc2-1-35	15	349	400	4	0.41	0.061		-0.342	82.5	6.1	6	4.5		-	14	14	9.33333	-14.9	2.35186
	gc2-1-36	15	349	400	6	0.61	0.028		-0.223	66.3	7.4	8.4	2.5		-	13	13	8.66667	-14.9	2.18387
	gc2-1-37	15	349	400	4	0.63	0.079		-0.02	66	6.1	5.9	5.3		-	12.9	12.9	8.6	-14.9	2.16707
	gc4-1-39	15	430	474	5	0.41	0.064		-0.11	33.7	8.3	3.3	13.1	420	1.4	15.7	21.98	14.6533	-2.1	3.78561
	gc4-1-47	30	349	420	4	0.7	0.052		0.114	138.1	3.7	1.2	7	400	1	12.1	12.1	8.06667	-2.1	2.08398
	gc4-2-10	30	335	390	5	0.6	0.204		-0.82	153.1	7.7	17.9	20.9		-	15.2	15.2	10.1333	-2.1	2.61789
	gc4-2-17	15	366	440	4	0.88	0.154		-0.74	148.9	5.3	0.9	4.2	420	1.1	18.4	20.24	13.4933	-2.1	3.48593
	gc4-2-28	30	332	400	4	0.66	0.124		0.567	37.2	9	23	11.5		-	19.3	19.3	12.8667	-2.1	3.32403
	gc4-2-37	30	349	420	6	0.81	0.034		-0.01	82.6	3.2	0.8	15.9	400	0.7	33.2	23.24	15.4933	-2.1	4.00262
	gc4-2-38	30	349	383	3	0.49	0.06		-0.607	60.7	9.8	14.4	15.3	366	1.2	23.8	28.56	19.04	-2.1	4.91888
	gc4-3-29	30	349	400	3	0.48	0.034		-0.53	119.5	3	1	13.6		-	16.7	16.7	11.1333	-2.1	2.87624
	gc4-3-39	15	349	400	4	0.52	0.006		-0.01	67.3	4.3	6.9	5.9	383	0.8	20.7	16.56	11.04	-2.1	2.85213
	gc4-3-40	15	383	420	4	0.64	0.024		-0.07	77.6	5.7	0.8	2	400	0.8	22.4	17.92	11.9467	-2.1	3.08636
													N
													17	Reported (all)			18.97	13.7		3.54
													17	Calculated (all)		18.8294	18.7753	12.5169		3.2019
													10	Retained		18.4	17.638	11.7587		3.00193
