# Supplementary material for: Earth’s magnetic field remained weak for 40 million years after the Cambrian radiation
Source: Sci Adv. 2026 Jul 23;12(30):eaeg2325. doi: 10.1126/sciadv.aeg2325 (PMC13394383; doi:10.1126/sciadv.aeg2325)
Supplement: Supplementary file 2 — Tables S1 to S11 [file sciadv.aeg2325_tables_s1_to_s11.zip › Supplementary_Table_S10.xlsx]

## Sheet: Sheet1
	Type	Specimen	Temp Range	Tmax	N	MAD	R2	BLAB	BANC	DRAT	DRAT*	CDRAT*	FRAC	Beta	g*	q	k'*	g*	q-90	Flip used
			(°C)	(°C)				(mT)	(mT)	(°)	(°)	(°)			(°)
	Feldspar	si1-2b20	360-412+O	412	5	5	0.984	30	9.48	7.4	no raw data available to assess		0.59	0.064	0.71	10.13	0.033	0.9	FALSE	TRUE
	Feldspar	si1-2b23	388-412	412	3	8.7	0.958	30	2.66	11.9			0.8	0.145	0.258	11.9	-	4.2	TRUE	TRUE
	Feldspar	si1-2d04y	360-437+O	437	6	3.9	0.988	30	9.78	NA?			0.69	0.05	0.367	6.98	0.357	8.2	FALSE	FALSE
	Feldspar	si1-2d06y	375-412	412	4	9.3	0.979	30	3.19	NA?			0.67	0.085	0.405	3.21	0.503	11	TRUE	FALSE
	Feldspar	si1-2d09	360-400+O	400	4	4.8	0.953	30	7.71	10.7			0.86	0.125	0.665	4.48	0.386	4.8	FALSE	FALSE
	Feldspar	si1-2d10	360-400+O	400	4	4.3	0.926	30	3.45	0.6			0.4	0.159	0.501	1.64	0.458	24.8	FALSE	FALSE
	Feldspar	si1-2d12	375-412+O	412	4	3	0.945	30	11.74	10.1			0.73	0.136	0.631	2.53	0.135	19.1	FALSE	FALSE
	Feldspar	si1-2d29	375-412+O	412	4	23.9	0.801	60	2.47	8.6			0.83	0.262	0.605	2.01	0.131	85.5	FALSE	TRUE
	Feldspar	si1-2d33	360-412+O	412	4	2.9	0.998	60	8.69	11			0.67	0.026	0.496	16.91	0.223	8.8	FALSE	FALSE
	Clinopyroxene	si1-3cpx07	60-400+O	400	3	2.1	0.934	30	3.99	1.7	1.7	1.7	0.61	0.26	0.493	1.27		18.1	FALSE	TRUE
	Clinopyroxene	si1-3cpx14	375-425+O	425	4	15.1	0.922	30	2.22	2.3	1.8	2.3	0.25	0.2	0.607	2.35	0.605	15.6	FALSE	TRUE
	Clinopyroxene	si1-3cpx15	388-450+O	450	4	7.8	0.939	15	4.06	1.4	6.6	1.4	0.4	0.175	0.638	1.83	0.682	59.7	FALSE	FALSE
	Clinopyroxene	si1-3cpx17	360-388+O	388	3	7.8	0.875	15	2.36	5.7	8.9	6.1	0.32	0.359	0.471	1.09	-	18.5	FALSE	FALSE
	Clinopyroxene	si1-3cpx19	360-450+O	450	7	9.3	0.965	15	2.09	2.4	5.3	2.6	0.47	0.095	0.733	6.72	0.193	25	FALSE	FALSE
	Clinopyroxene	si1-3cpx23y	340-475+O	475	8	4.5	0.963	15	2.87	1.3	6.8	10	0.62	0.079	0.849	9.21	0.514	6.1	FALSE	FALSE
	Clinopyroxene	si1-3cpx25y	360-475+O	475	6	10.1	0.989	15	7.5	8.5	10.5	10.2	0.49	0.047	0.738	11.55	0.027	6.2	FALSE	TRUE
	Clinopyroxene	si1-3cpx27y	340-450+O	450	6	8.4	0.931	15	4.21	4.6	2.8	5.4	0.5	0.125	0.763	4.56	0.113	38.6	FALSE	TRUE
									7.65	new Banc
									5.1	after cooling rate correction
									1.27	new DM using inc=18.4
