# Supplementary material for: Earth’s magnetic field remained weak for 40 million years after the Cambrian radiation
Source: Sci Adv. 2026 Jul 23;12(30):eaeg2325. doi: 10.1126/sciadv.aeg2325 (PMC13394383; doi:10.1126/sciadv.aeg2325)
Supplement: Supplementary file 2 — Tables S1 to S11 [file sciadv.aeg2325_tables_s1_to_s11.zip › Supplementary_Table_S11.xlsx]

## Sheet: Sheet1
	Reliability aspect	Parameter	Thellier (SCOPE)	Shaw	Wilson	Triaxe
	Origin trending direction	α (°)	≤ 15	≤ 15	—	—
	Directional noise	MADA (°)	≤ 15	≤ 15	—	—
	Slope uncertainty/ scatter	β	≤ 0.15	≤ 0.15	—	—
	Fraction of remanence	FRAC (%)	≥ 25	≥ 25	—	—
	Alteration	DRAT (%)	≤ 15	—	—	—
	Cumulative alteration	CDRAT (%)	≤ 16	—	—	—
	Linearity (Arai curvature)	|k′|	≤ 0.48	—	—	—
	Number of steps	N	4	4	—	—
	Linearity across slopes	|k′| (all slopes)	—	≤ 0.20	—	—
	Origin trending slope	fResid	—	≤ 0.20	—	—
	SlopeT	ST	—	1 ± 0.2	—	—
	Relative standard error	RSE	—	—	≤ 0.02	≤ 0.02
